# Supplementary material for: Immunotherapy-Associated Cardiotoxicity: Current Insights and Future Directions for Precision Cardio-Oncology
Source: Cancers (Basel). 2025 Aug 29;17(17):2838. doi: 10.3390/cancers17172838 (PMC12427380; doi:10.3390/cancers17172838)
Supplement: Supplementary file 1 [file cancers-17-02838-s001.zip]

Archive with 1 entries (1 files):
- cancers-3769044-supplementary.pdf
